# Supplementary material for: Mutational Landscape Analysis of BRCA1/2 and Identification of Extracellular-Vesicle-Related Biomarkers in Triple-Negative Breast Cancer
Source: Biomedicines. 2026 Jan 14;14(1):178. doi: 10.3390/biomedicines14010178 (PMC12839138; doi:10.3390/biomedicines14010178)
Supplement: Supplementary file 1 [file biomedicines-14-00178-s001.zip]

Archive with 9 entries (9 files):
- Figure S1.tif
- Figure S2.tif
- Figure S3.tif
- Figure S4.tif
- Figure S5.tif
- Figure S6.tif
- Supplementary Table S1.pdf
- Supplementary Table S2.xlsx
- Supplementary Table S3.pdf
